# Supplementary material for: Artificial intelligence-assisted cryoEM structure of Bfr2-Lcp5 complex observed in the yeast small subunit processome
Source: Commun Biol. 2022 Jun 1;5:523. doi: 10.1038/s42003-022-03500-y (PMC9160021; doi:10.1038/s42003-022-03500-y)
Supplement: Supplementary file 3 — Supplementary Data 1 [file 42003_2022_3500_MOESM3_ESM.xlsx]

## Sheet: Sheet1
				Supplementary Data 1. List of Mass Spectrometry Identified Proteins from Isolated Dpih1-90S
				Identified Proteins (total 82)	Accession Number	Molecular Weight	Normalized spectra (replica #1)	Normalized spectra (replica #2)	Normalized spectra (replica #3)	Average normalized spectra
				UPF0202 protein KRE33 OS=Saccharomyces cerevisiae (strain ATCC 204508 / S288c) GN=KRE33 PE=1 SV=1	KRE33_YEAST	119 kDa	83.217	75.182	89.395	82.598
				U3 small nucleolar RNA-associated protein 14 OS=Saccharomyces cerevisiae (strain ATCC 204508 / S288c) GN=UTP14 PE=1 SV=1	UTP14_YEAST	103 kDa	74.509	67.973	72.319	71.6003
				rRNA biogenesis protein RRP5 OS=Saccharomyces cerevisiae (strain ATCC 204508 / S288c) GN=RRP5 PE=1 SV=1	RRP5_YEAST	193 kDa	71.606	70.032	61.271	67.6363
				U3 small nucleolar RNA-associated protein MPP10 OS=Saccharomyces cerevisiae (strain ATCC 204508 / S288c) GN=MPP10 PE=1 SV=1	MPP10_YEAST	67 kDa	52.253	44.285	56.248	50.9287
				U3 small nucleolar RNA-associated protein 12 OS=Saccharomyces cerevisiae (strain ATCC 204508 / S288c) GN=DIP2 PE=1 SV=1	UTP12_YEAST	106 kDa	45.479	55.614	50.222	50.4383
				U3 small nucleolar RNA-associated protein 13 OS=Saccharomyces cerevisiae (strain ATCC 204508 / S288c) GN=UTP13 PE=1 SV=1	UTP13_YEAST	91 kDa	44.512	51.494	50.222	48.7427
				Ribosome biogenesis protein BMS1 OS=Saccharomyces cerevisiae (strain ATCC 204508 / S288c) GN=BMS1 PE=1 SV=1	BMS1_YEAST	136 kDa	39.673	55.614	48.213	47.8333
				NET1-associated nuclear protein 1 OS=Saccharomyces cerevisiae (strain ATCC 204508 / S288c) GN=NAN1 PE=1 SV=1	UTP17_YEAST	101 kDa	49.35	49.435	43.191	47.3253
				Something about silencing protein 10 OS=Saccharomyces cerevisiae (strain ATCC 204508 / S288c) GN=SAS10 PE=1 SV=1	SAS10_YEAST	70 kDa	44.512	44.285	43.191	43.996
				U3 small nucleolar RNA-associated protein 21 OS=Saccharomyces cerevisiae (strain ATCC 204508 / S288c) GN=UTP21 PE=1 SV=1	UTP21_YEAST	105 kDa	48.382	43.255	40.177	43.938
				U3 small nucleolar RNA-associated protein 8 OS=Saccharomyces cerevisiae (strain ATCC 204508 / S288c) GN=UTP8 PE=1 SV=1	UTP8_YEAST	80 kDa	38.706	41.196	50.222	43.3747
				U3 small nucleolar RNA-associated protein 10 OS=Saccharomyces cerevisiae (strain ATCC 204508 / S288c) GN=UTP10 PE=1 SV=1	UTP10_YEAST	200 kDa	44.512	42.225	43.191	43.3093
				U3 small nucleolar RNA-associated protein 22 OS=Saccharomyces cerevisiae (strain ATCC 204508 / S288c) GN=UTP22 PE=1 SV=1	UTP22_YEAST	140 kDa	38.706	38.106	32.142	36.318
				Protein BFR2 OS=Saccharomyces cerevisiae (strain ATCC 204508 / S288c) GN=BFR2 PE=1 SV=1	BFR2_YEAST	61 kDa	29.997	38.106	36.16	34.7543
				KRR1 small subunit processome component OS=Saccharomyces cerevisiae (strain ATCC 204508 / S288c) GN=KRR1 PE=1 SV=1	KRR1_YEAST	37 kDa	34.835	36.046	32.142	34.341
				Ribosomal RNA-processing protein 9 OS=Saccharomyces cerevisiae (strain ATCC 204508 / S288c) GN=RRP9 PE=1 SV=1	RRP9_YEAST	65 kDa	35.803	36.046	31.138	34.329
				U3 small nucleolar RNA-associated protein 15 OS=Saccharomyces cerevisiae (strain ATCC 204508 / S288c) GN=UTP15 PE=1 SV=1	UTP15_YEAST	58 kDa	33.868	35.016	30.133	33.0057
				U3 small nucleolar RNA-associated protein 7 OS=Saccharomyces cerevisiae (strain ATCC 204508 / S288c) GN=UTP7 PE=1 SV=1	UTP7_YEAST	62 kDa	29.997	26.777	36.16	30.978
				U3 small nucleolar RNA-associated protein 9 OS=Saccharomyces cerevisiae (strain ATCC 204508 / S288c) GN=UTP9 PE=1 SV=1	UTP9_YEAST	65 kDa	34.835	28.837	25.111	29.5943
				Protein FAF1 OS=Saccharomyces cerevisiae (strain ATCC 204508 / S288c) GN=FAF1 PE=1 SV=1	FAF1_YEAST	39 kDa	27.094	24.717	33.146	28.319
				Ribosomal RNA-processing protein 12 OS=Saccharomyces cerevisiae (strain ATCC 204508 / S288c) GN=RRP12 PE=1 SV=1	RRP12_YEAST	138 kDa	34.835	25.747	24.106	28.2293
				Nucleolar protein 56 OS=Saccharomyces cerevisiae (strain ATCC 204508 / S288c) GN=NOP56 PE=1 SV=1	NOP56_YEAST	57 kDa	25.159	29.867	28.124	27.7167
				Protein SOF1 OS=Saccharomyces cerevisiae (strain ATCC 204508 / S288c) GN=SOF1 PE=1 SV=1	DCA13_YEAST	57 kDa	25.159	28.837	29.129	27.7083
				Essential nuclear protein 1 OS=Saccharomyces cerevisiae (strain ATCC 204508 / S288c) GN=ENP1 PE=1 SV=1	ENP1_YEAST	55 kDa	28.062	28.837	21.093	25.9973
				U3 small nucleolar RNA-associated protein 4 OS=Saccharomyces cerevisiae (strain ATCC 204508 / S288c) GN=UTP4 PE=1 SV=1	UTP4_YEAST	88 kDa	26.126	24.717	24.106	24.983
				rRNA 2'-O-methyltransferase fibrillarin OS=Saccharomyces cerevisiae (strain ATCC 204508 / S288c) GN=NOP1 PE=1 SV=1	FBRL_YEAST	34 kDa	20.321	26.777	27.12	24.7393
				Acetyl-CoA carboxylase OS=Saccharomyces cerevisiae (strain ATCC 204508 / S288c) GN=ACC1 PE=1 SV=2	ACAC_YEAST	250 kDa	22.256	23.687	22.098	22.6803
				Ribosome biogenesis protein ENP2 OS=Saccharomyces cerevisiae (strain ATCC 204508 / S288c) GN=ENP2 PE=1 SV=2	NOL10_YEAST	82 kDa	17.418	22.658	20.089	20.055
				Nucleolar protein 58 OS=Saccharomyces cerevisiae (strain ATCC 204508 / S288c) GN=NOP58 PE=1 SV=1	NOP58_YEAST	57 kDa	18.385	19.568	21.093	19.682
				ATP-dependent RNA helicase ROK1 OS=Saccharomyces cerevisiae (strain ATCC 204508 / S288c) GN=ROK1 PE=1 SV=1	ROK1_YEAST	64 kDa	22.256	17.508	18.08	19.2813
				40S ribosomal protein S24-A OS=Saccharomyces cerevisiae (strain ATCC 204508 / S288c) GN=RPS24A PE=1 SV=1	RS24A_YEAST	15 kDa	17.418	20.598	18.08	18.6987
				40S ribosomal protein S6-A OS=Saccharomyces cerevisiae (strain ATCC 204508 / S288c) GN=RPS6A PE=1 SV=1	RS6A_YEAST	27 kDa	18.385	18.538	18.08	18.3343
				Ribosomal RNA small subunit methyltransferase NEP1 OS=Saccharomyces cerevisiae (strain ATCC 204508 / S288c) GN=EMG1 PE=1 SV=1	NEP1_YEAST	28 kDa	22.256	14.418	18.08	18.2513
				40S ribosomal protein S17-A OS=Saccharomyces cerevisiae (strain ATCC 204508 / S288c) GN=RPS17A PE=1 SV=1	RS17A_YEAST	16 kDa	16.45	18.538	17.075	17.3543
				U3 small nucleolar RNA-associated protein 5 OS=Saccharomyces cerevisiae (strain ATCC 204508 / S288c) GN=UTP5 PE=1 SV=1	UTP5_YEAST	72 kDa	19.353	16.478	16.071	17.3007
				Periodic tryptophan protein 2 OS=Saccharomyces cerevisiae (strain ATCC 204508 / S288c) GN=PWP2 PE=1 SV=2	PWP2_YEAST	104 kDa	14.515	17.508	19.084	17.0357
				U3 small nucleolar RNA-associated protein 18 OS=Saccharomyces cerevisiae (strain ATCC 204508 / S288c) GN=UTP18 PE=1 SV=1	UTP18_YEAST	66 kDa	11.612	18.538	16.071	15.407
				U3 small nucleolar ribonucleoprotein protein LCP5 OS=Saccharomyces cerevisiae (strain ATCC 204508 / S288c) GN=LCP5 PE=1 SV=1	LCP5_YEAST	41 kDa	12.579	12.359	18.08	14.3393
				U3 small nucleolar ribonucleoprotein protein IMP4 OS=Saccharomyces cerevisiae (strain ATCC 204508 / S288c) GN=IMP4 PE=1 SV=1	IMP4_YEAST	33 kDa	18.385	9.269	15.067	14.2403
				U3 small nucleolar RNA-associated protein 6 OS=Saccharomyces cerevisiae (strain ATCC 204508 / S288c) GN=UTP6 PE=1 SV=2	UTP6_YEAST	52 kDa	15.482	12.359	13.058	13.633
				U3 small nucleolar ribonucleoprotein protein IMP3 OS=Saccharomyces cerevisiae (strain ATCC 204508 / S288c) GN=IMP3 PE=1 SV=1	IMP3_YEAST	22 kDa	10.644	15.448	14.062	13.3847
				40S ribosomal protein S7-A OS=Saccharomyces cerevisiae (strain ATCC 204508 / S288c) GN=RPS7A PE=1 SV=4	RS7A_YEAST	22 kDa	14.515	13.389	12.053	13.319
				40S ribosomal protein S8-A OS=Saccharomyces cerevisiae (strain ATCC 204508 / S288c) GN=RPS8A PE=1 SV=1	RS8A_YEAST	22 kDa	10.644	14.418	13.058	12.7067
				60S ribosomal protein L4-A OS=Saccharomyces cerevisiae (strain ATCC 204508 / S288c) GN=RPL4A PE=1 SV=4	RL4A_YEAST	39 kDa	10.644	13.389	13.058	12.3637
				60S ribosomal protein L17-B OS=Saccharomyces cerevisiae (strain ATCC 204508 / S288c) GN=RPL17B PE=1 SV=2	RL17B_YEAST	21 kDa	10.644	13.389	13.058	12.3637
				40S ribosomal protein S4-A OS=Saccharomyces cerevisiae (strain ATCC 204508 / S288c) GN=RPS4A PE=1 SV=1	RS4A_YEAST	29 kDa	10.644	11.329	15.067	12.3467
				Nucleolar complex protein 14 OS=Saccharomyces cerevisiae (strain ATCC 204508 / S288c) GN=NOP14 PE=1 SV=1	NOP14_YEAST	94 kDa	10.644	12.359	13.058	12.0203
				U3 small nucleolar RNA-associated protein 20 OS=Saccharomyces cerevisiae (strain ATCC 204508 / S288c) GN=UTP20 PE=1 SV=3	UTP20_YEAST	288 kDa	10.644	11.329	14.062	12.0117
				RNA 3'-terminal phosphate cyclase-like protein OS=Saccharomyces cerevisiae (strain ATCC 204508 / S288c) GN=RCL1 PE=1 SV=1	RCL1_YEAST	40 kDa	15.482	10.299	10.044	11.9417
				Ribosome biogenesis protein UTP30 OS=Saccharomyces cerevisiae (strain ATCC 204508 / S288c) GN=UTP30 PE=1 SV=1	RL1D1_YEAST	32 kDa	8.7088	7.2092	14.062	9.99333
				rRNA-processing protein FCF2 OS=Saccharomyces cerevisiae (strain ATCC 204508 / S288c) GN=FCF2 PE=1 SV=1	FCF2_YEAST	26 kDa	9.6764	12.359	7.0311	9.68883
				Polyadenylate-binding protein, cytoplasmic and nuclear OS=Saccharomyces cerevisiae (strain ATCC 204508 / S288c) GN=PAB1 PE=1 SV=4	PABP_YEAST	64 kDa	9.6764	5.1494	14.062	9.62927
				Pre-rRNA-processing protein PNO1 OS=Saccharomyces cerevisiae (strain ATCC 204508 / S288c) GN=PNO1 PE=1 SV=1	PNO1_YEAST	30 kDa	8.7088	10.299	9.0399	9.34923
				40S ribosomal protein S14-A OS=Saccharomyces cerevisiae (strain ATCC 204508 / S288c) GN=RPS14A PE=1 SV=5	RS14A_YEAST	15 kDa	6.7735	9.269	10.044	8.6955
				60S ribosomal protein L2-A OS=Saccharomyces cerevisiae (strain ATCC 204508 / S288c) GN=RPL2A PE=1 SV=1	RL2A_YEAST	27 kDa	7.7411	8.2391	10.044	8.67473
				Bud site selection protein 21 OS=Saccharomyces cerevisiae (strain ATCC 204508 / S288c) GN=BUD21 PE=1 SV=1	BUD21_YEAST	24 kDa	10.644	14.418	0	8.354
				40S ribosomal protein S18-A OS=Saccharomyces cerevisiae (strain ATCC 204508 / S288c) GN=RPS18A PE=1 SV=1	RS18A_YEAST	17 kDa	8.7088	6.1793	9.0399	7.976
				40S ribosomal protein S13 OS=Saccharomyces cerevisiae (strain ATCC 204508 / S288c) GN=RPS13 PE=1 SV=3	RS13_YEAST	17 kDa	3.8706	8.2391	11.049	7.71957
				U3 small nucleolar RNA-associated protein 11 OS=Saccharomyces cerevisiae (strain ATCC 204508 / S288c) GN=UTP11 PE=1 SV=2	UTP11_YEAST	30 kDa	4.8382	9.269	9.0399	7.7157
				60S ribosomal protein L8-B OS=Saccharomyces cerevisiae (strain ATCC 204508 / S288c) GN=RPL8B PE=1 SV=3	RL8B_YEAST	28 kDa	8.7088	5.1494	5.0222	6.29347
				60S ribosomal protein L6-B OS=Saccharomyces cerevisiae (strain ATCC 204508 / S288c) GN=RPL6B PE=1 SV=4	RL6B_YEAST	20 kDa	5.8059	7.2092	5.0222	6.01243
				Regulator of rDNA transcription protein 14 OS=Saccharomyces cerevisiae (strain ATCC 204508 / S288c) GN=RRT14 PE=1 SV=1	RRT14_YEAST	24 kDa	9.6764	7.2092	0	5.62853
				60S ribosomal protein L14-A OS=Saccharomyces cerevisiae (strain ATCC 204508 / S288c) GN=RPL14A PE=1 SV=1	RL14A_YEAST	15 kDa	6.7735	0	9.0399	5.27113
				40S ribosomal protein S16-A OS=Saccharomyces cerevisiae (strain ATCC 204508 / S288c) GN=RPS16A PE=1 SV=1	RS16A_YEAST	16 kDa	0	7.2092	8.0355	5.08157
				40S ribosomal protein S5 OS=Saccharomyces cerevisiae (strain ATCC 204508 / S288c) GN=RPS5 PE=1 SV=3	RS5_YEAST	25 kDa	7.7411	0	7.0311	4.92407
				40S ribosomal protein S1-A OS=Saccharomyces cerevisiae (strain ATCC 204508 / S288c) GN=RPS1A PE=1 SV=2	RS3A1_YEAST	29 kDa	3.8706	5.1494	5.0222	4.68073
				40S ribosomal protein S9-A OS=Saccharomyces cerevisiae (strain ATCC 204508 / S288c) GN=RPS9A PE=1 SV=3	RS9A_YEAST	22 kDa	6.7735	5.1494	0	3.9743
				60S ribosomal protein L16-B OS=Saccharomyces cerevisiae (strain ATCC 204508 / S288c) GN=RPL16B PE=1 SV=3	RL16B_YEAST	22 kDa	4.8382	0	5.0222	3.2868
				60S ribosomal protein L20-A OS=Saccharomyces cerevisiae (strain ATCC 204508 / S288c) GN=RPL20A PE=1 SV=1	RL20A_YEAST	20 kDa	0	9.269	0	3.08967
				Heat shock protein SSB1 OS=Saccharomyces cerevisiae (strain ATCC 204508 / S288c) GN=SSB1 PE=1 SV=3	HSP75_YEAST	67 kDa	5.8059	3.0897	0	2.9652
				rRNA-processing protein FCF1 OS=Saccharomyces cerevisiae (strain ATCC 204508 / S288c) GN=FCF1 PE=1 SV=1	FCF1_YEAST	22 kDa	4.8382	0	4.0177	2.95197
				Suppressor protein STM1 OS=Saccharomyces cerevisiae (strain ATCC 204508 / S288c) GN=STM1 PE=1 SV=3	STM1_YEAST	30 kDa	3.8706	0	4.0177	2.62943
				60S ribosomal protein L7-A OS=Saccharomyces cerevisiae (strain ATCC 204508 / S288c) GN=RPL7A PE=1 SV=3	RL7A_YEAST	28 kDa	4.8382	0	3.0133	2.61717
				40S ribosomal protein S22-A OS=Saccharomyces cerevisiae (strain ATCC 204508 / S288c) GN=RPS22A PE=1 SV=2	RS22A_YEAST	15 kDa	0	7.2092	0	2.40307
				60S ribosomal protein L13-B OS=Saccharomyces cerevisiae (strain ATCC 204508 / S288c) GN=RPL13B PE=1 SV=1	RL13B_YEAST	23 kDa	0	6.1793	0	2.05977
				Glutamate--tRNA ligase, cytoplasmic OS=Saccharomyces cerevisiae (strain ATCC 204508 / S288c) GN=GUS1 PE=1 SV=3	SYEC_YEAST	81 kDa	0	0	6.0266	2.00887
				60S ribosomal protein L19-A OS=Saccharomyces cerevisiae (strain ATCC 204508 / S288c) GN=RPL19A PE=1 SV=1	RL19A_YEAST	22 kDa	5.8059	0	0	1.9353
				40S ribosomal protein S3 OS=Saccharomyces cerevisiae (strain ATCC 204508 / S288c) GN=RPS3 PE=1 SV=5	RS3_YEAST	27 kDa	0	5.1494	0	1.71647
				60S ribosomal protein L28 OS=Saccharomyces cerevisiae (strain ATCC 204508 / S288c) GN=RPL28 PE=1 SV=3	RL28_YEAST	17 kDa	0	0	5.0222	1.67407
				60S ribosomal protein L25 OS=Saccharomyces cerevisiae (strain ATCC 204508 / S288c) GN=RPL25 PE=1 SV=4	RL25_YEAST	16 kDa	4.8382	0	0	1.61273
				60S ribosomal protein L3 OS=Saccharomyces cerevisiae (strain ATCC 204508 / S288c) GN=RPL3 PE=1 SV=4	RL3_YEAST	44 kDa	4.8382	0	0	1.61273
				Histone H2B.1 OS=Saccharomyces cerevisiae (strain ATCC 204508 / S288c) GN=HTB1 PE=1 SV=2	H2B1_YEAST	14 kDa	3.8706	0	0	1.2902
